# Supplementary material for: Microstructural injury to the optic nerve with vigabatrin treatment in West syndrome: A DTI study
Source: Sci Rep. 2025 Jul 16;15:25754. doi: 10.1038/s41598-025-06336-8 (PMC12267420; doi:10.1038/s41598-025-06336-8)
Supplement: Supplementary file 1 — Supplementary Information 1. [file 41598_2025_6336_MOESM1_ESM.xlsx]

## Sheet: Sheet1
group		AGE	SEX	ROFA	LOFA	RTFA	LTFA	ROADC	LOADC	RTADC	LTADC	WBC	RBC	PLT	HB	AST	ALT	CR
1	1514225	11	1	262	366	209.2	244.5	1686	910	595.8	674.4	12.83	4.93	439	136	4	21	31.1
1	1518231	16	1	283	337	317.3	359.4	1204	1277	830.3	850.7	10.56	4.61	303	128	6	12	25.9
1	1504434	7	1	307	208	245.2	244.9	1145	1965	927.3	905.9	14.24	4.51	340	127	6	33	17.8
1	1530275	36	1	279	230	250.3	287.4	967	1427	759.5	779.4	5.55	3.93	216	127	2	25	29.8
1	1558042	14	0	301	213	238.4	283.1	1871	1834	722.7	701.2	6.51	4.01	187	109	41	11	21.3
1	1515760	19	0	431	301	231.4	244.7	1180	1685	599.6	646.8	4.83	4.1	283	119	6	23	19.4
1	1488170	11	0	262	248	273.7	305.6	1699	1014	800.4	805.5	10.85	3.56	260	112	2	23	17.7				P.S.: 第一组：TSC患儿服用VGB后出现高信号（视神经损伤）
1	1588107	10	0	250	272	234.7	220.6	1680	1563	866.1	874.2	11.79	4.57	614	108	2	17	21.7					第二组：TSC患儿服用服用VGB后无高信号
1	1541556	16	1	299	297	202.3	241.4	1167	1266	822.8	766.9	5.81	3.98	202	116	3	23	30					第三组：TSC患儿服用未服用VGB
1	1541710	6	1	420	316	308.1	303	1759	1446	828	831.9	5.72	3.33	66	95	3	36	18.4					第四组：空白对照
1	1422821	11	1	446	381	237.3	218.6	1209	1410	782.3	805.5	6.34	4.79	291	137	25	29	31.2					第五组：第一组停药1月后随访
2	1499414	19	0	216	168	302	295	1755	1726	785.4	799.6	5.12	4.37	182	127	1	15	42.1					编辑意见建议临床数据跟影像数据分开，各自分析
2	1463330	6	0	358	375	313	285	1852	1972	826.6	882.8	9.34	4.5	314	134	19	32	10.2					性别：1=男；0=女
2	1469293	36	0	369	374	266.4	261.5	1659	1410	895	881.3	8.16	4.52	544	121	4	23	28.5					年龄为月龄
2	1497455	36	1	521	408	326.6	328.1	961	1774	790.8	787	6.1	3.99	149	109	37.4	11.2	35.7
2	1494504	18	1	590	455	353.8	271.3	705	1562	765	844.3	5.15	3.82	226	112	6	17	24.6
2	1477271	3	1	340	415	317.5	279.5	1514	1295	823.7	867.7	8.94	4.91	252	119	29	49	25.5
2	1487713	7	0	463	388	246.6	238.9	1055	1242	930.6	958.2	8.91	3.49	306	103	11	20	17.8
2	1483996	7	1	467	390	280.4	296.6	1463	1323	848.1	860.3	20.49	3.73	334	114	27	39	19.5
2	1483677	11	1	428	365	268.7	240.9	1125	1435	817.3	843.6	9.95	4.43	449	115	4	23	19.5
2	1476601	18	0	515	392	275.3	228.6	801	1832	811.2	832.2	7.96	3.43	101	105	7	16	15.2
2	1463046	11	0	556	506	340	373.4	1020	1102	779.3	854	5.51	4.26	233	124	10	28	23.4
3	1240849	8	0	427	307	235.5	201.2	1183	1762	814.6	837.2	7.7	4.37	255	117	46	50	23.1
3	1526746	11	0	374	371	252.2	240	1517	1970	900.6	875.2	11.05	4.73	433	134	2	24	17
3	1383831	17	1	470	523	248.1	235.1	1049	1074	876.5	875.6	5.81	4.58	145	115	73	48	17.9
3	1450624	4	1	603	410	211.8	266.7	895	1366	873.3	912.4	13.03	4.42	472	124	14	38	14.3
3	1419792	8	1	559	561	247.9	238.5	626	722	824.3	869.8	13.03	4.42	472	124	14	38	14.3
3	1526377	11	0	533	417	287	305	1226	1466	961.4	872	13.03	4.42	472	124	14	38	14.3
3	1491582	60	0	320	376	275.9	270.5	1579	897	796.7	794	6.72	4.51	133	135	19	27	32.6
3	1514280	11	1	490	526	233.4	231.1	1280	934	943.2	858.8	2.85	4.89	281	120	19	37	22.8
3	1526746	11	1	396	371	246.7	264.4	1839	1970	965.8	875.9	10.84	4.51	330	121	35	33	30.8
3	1526377	10	0	328	308	279.3	320.4	1690	1734	966.2	877.2	8.92	4.73	360	129	15	23	21.2
3	1526746	20	1	344	390	269.2	253.2	1782	1414	869.6	878.1	10.84	4.51	330	121	35	33	30.8
3	1526377	18	0	564	611	299.3	273.3	961	1213	942.2	854.4	8.92	4.73	360	129	15	23	21.2
3	1486538	16	1	397	450	235.6	236	1523	1051	868.9	894.5	10.03	4.08	178	125	21	32	24.1
4	1451873	10	1	333	366	311.1	385	1299	1109	892.4	813.4	8.86	5.29	407	131	41	31	17.3
4	1469277	16	1	407	361	275.7	293.5	1163	1190	916.7	830.5	3.72	4.38	116	117	116	63	41.9
4	1531454	15	1	479	434	234.8	241.1	1208	1476	854.9	797	8.03	4.63	377	119	39	17	43.7
4	1466390	7	1	396	398	219.4	281.5	1338	1481	967.1	821.9	6.91	4.44	431	114	17	42	25.1
4	1473027	36	1	481	550	294.5	263.3	870	904	824	750.8	10.58	4.37	324	113	8	26	29.7
4	1512753	14	1	429	422	238.8	236.8	1392	1212	872.4	815.2	10.09	5.71	477	108	5	19	23.7
4	1465092	20	0	457	410	265.5	258.6	936	850	643.1	800.9	10.1	4.9	274	144	13	35	23
4	1517875	11	0	351	380	258.1	248	1371	1056	868.7	816.5	9.15	4.37	235	105	43	20	24
4	1478889	11	0	289	344	231.2	283.1	1227	1652	876.1	781.2	8.45	4.55	436	112	14	33	24.5
4	1452593	6	1	442	386	272.1	238.9	1255	1283	889.4	856.8	9.97	4.36	367	108	21	33	24.2
4	1471029	11	0	400	367	243.9	273.3	795	906	818.9	763.9	7.12	4.44	303	124	9	28	31.7
4	1524603	13	0	402	414	273.7	271.7	1206	1169	891.5	814	10.4	3.94	256	115	34	16	27.3
4	1477882	15	0	536	548	248.9	296.3	856	862	885.8	784.4	6.23	4.76	266	127	14	32	36.8
5				471	445	359.1	218.2	1164	1131	824.7	956.1
5				385	341	333.3	252.2	1352	1175	991.8	1062.5
5				258	371	346.1	371	1422	1618	853.3	869.1
5				507	436	224.4	217.5	1067	897	902.3	857.8
5				637	317	250.3	243.9	1135	1529	1008	820.6
5				481	373	267	303.5	1178	1570	940	818.7
5				321	325	270.6	309.4	1188	1547	904.4	881.3
5				760	603	263.7	234.5	609	794	825.6	1014.5
5				456	527	247.9	291	1085	981	815.7	887.6
5				410	369	264.3	268.5	1208	1269	837.1	813.7
